# Supplementary material for: A Live Probiotic Vaccine Prototype Based on Conserved Influenza a Virus Antigens Protect Mice against Lethal Influenza Virus Infection
Source: Biomedicines. 2021 Oct 21;9(11):1515. doi: 10.3390/biomedicines9111515 (PMC8615285; doi:10.3390/biomedicines9111515)
Supplement: Supplementary file 1 [file biomedicines-09-01515-s001.zip]

Archive with 1 entries (1 files):
- biomedicines-1420443-supplementary.pdf
